# Supplementary material for: Privacy-preserving storage of sequenced genomic data
Source: BMC Genomics. 2021 Oct 2;22:712. doi: 10.1186/s12864-021-07996-2 (PMC8487550; doi:10.1186/s12864-021-07996-2)
Supplement: Supplementary file 2 — Additional file 2. List of selected samples from the 1000 Genomes Project. [file 12864_2021_7996_MOESM2_ESM.tsv]

Sample name	Sequencing name	Biosample ID	Population code	Population name	Superpopulation code	Superpopulation name	Population elastic ID	Data collections
HG01589	SRR790971	SAME1839859	PJL	Punjabi	SAS	South Asian Ancestry	PJL	1000 Genomes on GRCh38,1000 Genomes 30x on GRCh38,1000 Genomes phase 3 release
HG01583	SRR794706	SAME1839895	PJL	Punjabi	SAS	South Asian Ancestry	PJL	1000 Genomes on GRCh38,1000 Genomes 30x on GRCh38,1000 Genomes phase 3 release
HG02493	ERR250365	SAME1839704	PJL	Punjabi	SAS	South Asian Ancestry	PJL	1000 Genomes on GRCh38,1000 Genomes 30x on GRCh38,1000 Genomes phase 3 release
HG02727	SRR597278	SAME1839727	PJL	Punjabi	SAS	South Asian Ancestry	PJL	1000 Genomes on GRCh38,1000 Genomes 30x on GRCh38,1000 Genomes phase 3 release
HG02734	SRR597064	SAME1839869	PJL	Punjabi	SAS	South Asian Ancestry	PJL	1000 Genomes on GRCh38,1000 Genomes 30x on GRCh38,1000 Genomes phase 3 release
HG02688	SRR597045	SAME1839358	PJL	Punjabi	SAS	South Asian Ancestry	PJL	1000 Genomes on GRCh38,1000 Genomes 30x on GRCh38,1000 Genomes phase 3 release
HG02690	ERR250398	SAME1839088	PJL	Punjabi	SAS	South Asian Ancestry	PJL	1000 Genomes on GRCh38,1000 Genomes 30x on GRCh38,1000 Genomes phase 3 release
HG02652	ERR250392	SAME1839541	PJL	Punjabi	SAS	South Asian Ancestry	PJL	1000 Genomes on GRCh38,1000 Genomes 30x on GRCh38,1000 Genomes phase 3 release
HG02657	SRR597083	SAME1839600	PJL	Punjabi	SAS	South Asian Ancestry	PJL	1000 Genomes on GRCh38,1000 Genomes 30x on GRCh38,1000 Genomes phase 3 release
HG02784	SRR597085	SAME1839157	PJL	Punjabi	SAS	South Asian Ancestry	PJL	1000 Genomes on GRCh38,1000 Genomes 30x on GRCh38,1000 Genomes phase 3 release
NA20504	SRR748294	SAME124360	TSI	Toscani	EUR	European Ancestry	TSI	1000 Genomes on GRCh38,1000 Genomes 30x on GRCh38,1000 Genomes phase 3 release,1000 Genomes phase 1 release,Geuvadis
NA20509	SRR748790	SAME124354	TSI	Toscani	EUR	European Ancestry	TSI	1000 Genomes on GRCh38,1000 Genomes 30x on GRCh38,Human Genome Structural Variation Consortium, Phase 2,1000 Genomes phase 3 release,1000 Genomes phase 1 release,Geuvadis
NA20511	ERR250978	SAME124563	TSI	Toscani	EUR	European Ancestry	TSI	1000 Genomes on GRCh38,1000 Genomes 30x on GRCh38,1000 Genomes phase 3 release
NA20516	SRR766002	SAME124556	TSI	Toscani	EUR	European Ancestry	TSI	1000 Genomes on GRCh38,1000 Genomes 30x on GRCh38,1000 Genomes phase 3 release,1000 Genomes phase 1 release,Geuvadis
NA20528	SRR764700	SAME124012	TSI	Toscani	EUR	European Ancestry	TSI	1000 Genomes on GRCh38,1000 Genomes 30x on GRCh38,1000 Genomes phase 3 release,1000 Genomes phase 1 release,Geuvadis
NA20530	SRR764699	SAME124169	TSI	Toscani	EUR	European Ancestry	TSI	1000 Genomes on GRCh38,1000 Genomes 30x on GRCh38,1000 Genomes phase 3 release,1000 Genomes phase 1 release,Geuvadis
NA20535	SRR764715	SAME124166	TSI	Toscani	EUR	European Ancestry	TSI	1000 Genomes on GRCh38,1000 Genomes 30x on GRCh38,1000 Genomes phase 3 release,1000 Genomes phase 1 release,Geuvadis
NA20542	ERR034608	SAME125150	TSI	Toscani	EUR	European Ancestry	TSI	1000 Genomes on GRCh38,1000 Genomes 30x on GRCh38,1000 Genomes phase 3 release,1000 Genomes phase 1 release,Geuvadis
NA20585	ERR034613	SAME122861	TSI	Toscani	EUR	European Ancestry	TSI	1000 Genomes on GRCh38,1000 Genomes 30x on GRCh38,1000 Genomes phase 3 release,1000 Genomes phase 1 release,Geuvadis
NA20763	ERR250983	SAME124365	TSI	Toscani	EUR	European Ancestry	TSI	1000 Genomes on GRCh38,1000 Genomes 30x on GRCh38,1000 Genomes phase 3 release
HG01882	ERR047765	SAME122849	ACB	African Caribbean	AFR	African Ancestry	ACB	1000 Genomes on GRCh38,1000 Genomes 30x on GRCh38,1000 Genomes phase 3 release
HG01894	SRR710421	SAME1840357	ACB	African Caribbean	AFR	African Ancestry	ACB	1000 Genomes on GRCh38,1000 Genomes 30x on GRCh38,1000 Genomes phase 3 release
HG01914	ERR047770	SAME1839768	ACB	African Caribbean	AFR	African Ancestry	ACB	1000 Genomes on GRCh38,1000 Genomes 30x on GRCh38,1000 Genomes phase 3 release
HG02107	SRR393097	SAME1840206	ACB	African Caribbean	AFR	African Ancestry	ACB	1000 Genomes on GRCh38,1000 Genomes 30x on GRCh38,1000 Genomes phase 3 release
HG01988	SRR399202	SAME1840175	ACB	African Caribbean	AFR	African Ancestry	ACB	1000 Genomes on GRCh38,1000 Genomes 30x on GRCh38,1000 Genomes phase 3 release
HG02051	ERR047798	SAME1839549	ACB	African Caribbean	AFR	African Ancestry	ACB	1000 Genomes on GRCh38,1000 Genomes 30x on GRCh38,1000 Genomes phase 3 release
HG01990	ERR047782	SAME1840235	ACB	African Caribbean	AFR	African Ancestry	ACB	1000 Genomes on GRCh38,1000 Genomes 30x on GRCh38,1000 Genomes phase 3 release
HG02013	ERR047788	SAME1840396	ACB	African Caribbean	AFR	African Ancestry	ACB	1000 Genomes on GRCh38,1000 Genomes 30x on GRCh38,1000 Genomes phase 3 release
HG02501	SRR794207	SAME1839281	ACB	African Caribbean	AFR	African Ancestry	ACB	1000 Genomes on GRCh38,1000 Genomes 30x on GRCh38,1000 Genomes phase 3 release
HG01879	ERR047763	SAME1839037	ACB	African Caribbean	AFR	African Ancestry	ACB	1000 Genomes on GRCh38,1000 Genomes 30x on GRCh38,1000 Genomes phase 3 release
